# Supplementary material for: Isolation of a Methanobrevibacter gottschalkii strain from an Eastern Gray Kangaroo
Source: Front Microbiol. 2024 Dec 18;15:1483533. doi: 10.3389/fmicb.2024.1483533 (PMC11689206; doi:10.3389/fmicb.2024.1483533)
Supplement: Supplementary file 1 [file Data_Sheet_1.xlsx]

## Sheet: List of supplementary tables
	List of tables
	Table S1: List of genome statists for Methanobrevibacter and reference genomes
	Table S2: Pairwise Average Nucleotide Identity of Methanobrevibacter_A genomes
	Table S3: Genome sequences of M. gottschalkii EGK contig 17 and 24

## Sheet: Table S1
	Table S1: List of genome statists for Methanobrevibacter and reference genomes
	Name	Checkm1 Comp.	Checkm1 Contam.	Checkm2 Comp.	Checkm2 Contam.	Translation_Table_Used	Coding_Density	Contig_N50	Average_Gene_Length	Genome_Size	GC_Content	Total_Coding_Sequences	Total_Contigs	Max_Contig_Length	Additional_Notes	Species	GTDB 214 Classification
	Methanocorpusculum_vombati_CW153	97.69	2.18	97.61	0.2	11	0.882	75982	286.648	1960337	0.53	2015	103	163601	None	Methanocorpusculum_vombati_CW153	d__Archaea;p__Halobacteriota;c__Methanomicrobia;o__Methanomicrobiales;f__Methanocorpusculaceae;g__Methanocorpusculum;s__Methanocorpusculum sp001940805
	Methanoculleus_bourgensis_MS2	98.37	0.65	99.95	0.55	11	0.832	2789774	290.106	2789774	0.61	2674	1	2789774	None	Methanoculleus_bourgensis_MS2	d__Archaea;p__Halobacteriota;c__Methanomicrobia;o__Methanomicrobiales;f__Methanoculleaceae;g__Methanoculleus;s__Methanoculleus bourgensis
	Methanoculleus_sp_MAB1	96.27	0.65	99.68	1.28	11	0.825	2859299	262.18	2859299	0.6	3013	1	2859299	None	Methanoculleus_sp_MAB1	d__Archaea;p__Halobacteriota;c__Methanomicrobia;o__Methanomicrobiales;f__Methanoculleaceae;g__Methanoculleus;s__Methanoculleus bourgensis
	Methanoculleus_chikugoensis_L21	99.02	1.63	99.73	0.82	11	0.864	63156	284.623	2649157	0.62	2687	70	174649	None	Methanoculleus_chikugoensis_L21	d__Archaea;p__Halobacteriota;c__Methanomicrobia;o__Methanomicrobiales;f__Methanoculleaceae;g__Methanoculleus;s__Methanoculleus chikugoensis_A
	Methanoculleus_horonobensis_T10	99.02	1.96	99.85	0.76	11	0.876	520193	293.752	2445352	0.62	2438	10	888735	None	Methanoculleus_horonobensis_T10	d__Archaea;p__Halobacteriota;c__Methanomicrobia;o__Methanomicrobiales;f__Methanoculleaceae;g__Methanoculleus;s__Methanoculleus horonobensis
	Methanoculleus_marisnigri_JR1	99.35	1.31	99.77	0.41	11	0.871	2478101	290.948	2478101	0.62	2481	1	2478101	None	Methanoculleus_marisnigri_JR1	d__Archaea;p__Halobacteriota;c__Methanomicrobia;o__Methanomicrobiales;f__Methanoculleaceae;g__Methanoculleus;s__Methanoculleus marisnigri
	Methanoculleus_sediminis_S3Fa	99.02	0.65	99.98	0.33	11	0.877	565325	294.921	2489717	0.62	2474	15	944906	None	Methanoculleus_sediminis_S3Fa	d__Archaea;p__Halobacteriota;c__Methanomicrobia;o__Methanomicrobiales;f__Methanoculleaceae;g__Methanoculleus;s__Methanoculleus sediminis
	Methanoculleus_sp_MH98A	98.47	2.88	96.19	1.78	11	0.852	27533	258.566	2542436	0.61	2802	306	135061	None	Methanoculleus_sp_MH98A	d__Archaea;p__Halobacteriota;c__Methanomicrobia;o__Methanomicrobiales;f__Methanoculleaceae;g__Methanoculleus;s__Methanoculleus sp000691865
	Methanoculleus_sp_EBM46	86.06	1.59	85.6	1.63	11	0.881	6496	263.528	2687785	0.6	3007	657	62758	None	Methanoculleus_sp_EBM46	d__Archaea;p__Halobacteriota;c__Methanomicrobia;o__Methanomicrobiales;f__Methanoculleaceae;g__Methanoculleus;s__Methanoculleus sp001896715
	Methanoculleus_thermophilus_CR1	99.67	0	99.58	0.27	11	0.877	348563	287.383	2223235	0.59	2270	23	523134	None	Methanoculleus_thermophilus_CR1	d__Archaea;p__Halobacteriota;c__Methanomicrobia;o__Methanomicrobiales;f__Methanoculleaceae;g__Methanoculleus;s__Methanoculleus thermophilus
	Methanoculleus_taiwanesis_CYW4	99.02	0.65	99.98	1.57	11	0.884	939805	304.107	2750720	0.6	2673	12	1210448	None	Methanoculleus_taiwanesis_CYW4	d__Archaea;p__Halobacteriota;c__Methanomicrobia;o__Methanomicrobiales;f__Methanoculleaceae;g__Methanoculleus_A;s__Methanoculleus_A taiwanensis
	Methanomicrobium_mobile_BP	97.39	0.65	91.12	0.18	11	0.863	336021	302.576	1711791	0.49	1630	12	471969	None	Methanomicrobium_mobile_BP	d__Archaea;p__Halobacteriota;c__Methanomicrobia;o__Methanomicrobiales;f__Methanomicrobiaceae;g__Methanomicrobium;s__Methanomicrobium mobile
	Methanosarcina_barkeri_MS	99.84	0.33	99.88	0.94	11	0.718	4533209	285.87	4574907	0.39	3834	2	4533209	None	Methanosarcina_barkeri_MS	d__Archaea;p__Halobacteriota;c__Methanosarcinia;o__Methanosarcinales;f__Methanosarcinaceae;g__Methanosarcina;s__Methanosarcina barkeri
	Methanobacterium_formicicum_BRM9	100	0	99.97	0.34	11	0.835	2449987	284.037	2449987	0.41	2403	1	2449987	None	Methanobacterium_formicicum_BRM9	d__Archaea;p__Methanobacteriota;c__Methanobacteria;o__Methanobacteriales;f__Methanobacteriaceae;g__Methanobacterium;s__Methanobacterium formicicum
	Methanobacterium_formicicum_DSM3637	98.93	0	99.29	0.44	11	0.807	220515	285.156	2684267	0.38	2536	28	570091	None	Methanobacterium_formicicum_DSM3637	d__Archaea;p__Methanobacteriota;c__Methanobacteria;o__Methanobacteriales;f__Methanobacteriaceae;g__Methanobacterium;s__Methanobacterium formicicum_A
	Methanobacterium_sp_MB1	98.13	0	99.99	0.12	11	0.833	2029766	278.949	2029766	0.4	2022	1	2029766	None	Methanobacterium_sp_MB1	d__Archaea;p__Methanobacteriota;c__Methanobacteria;o__Methanobacteriales;f__Methanobacteriaceae;g__Methanobacterium;s__Methanobacterium sp000499765
	Methanobacterium_sp_BAmetb5	100	0.8	99.89	0.21	11	0.84	2417388	285.763	2417388	0.41	2372	1	2417388	None	Methanobacterium_sp_BAmetb5	d__Archaea;p__Methanobacteriota;c__Methanobacteria;o__Methanobacteriales;f__Methanobacteriaceae;g__Methanobacterium;s__Methanobacterium sp003491305
	Methanobacterium_sp_MZA1	98.93	0	99.23	0.13	11	0.829	2524329	286.71	2524329	0.39	2435	1	2524329	None	Methanobacterium_sp_MZA1	d__Archaea;p__Methanobacteriota;c__Methanobacteria;o__Methanobacteriales;f__Methanobacteriaceae;g__Methanobacterium;s__Methanobacterium subterraneum
	Methanobacterium_subterraneum_MOMB1	98.93	0.25	97.01	0.17	11	0.827	2506225	281.88	2506225	0.39	2454	1	2506225	None	Methanobacterium_subterraneum_MOMB1	d__Archaea;p__Methanobacteriota;c__Methanobacteria;o__Methanobacteriales;f__Methanobacteriaceae;g__Methanobacterium;s__Methanobacterium subterraneum
	Methanobacterium_lacus_AL21	99.2	0	99.87	0.22	11	0.837	2583753	286.097	2583753	0.36	2522	1	2583753	None	Methanobacterium_lacus_AL21	d__Archaea;p__Methanobacteriota;c__Methanobacteria;o__Methanobacteriales;f__Methanobacteriaceae;g__Methanobacterium_B;s__Methanobacterium_B lacus
	Methanobacterium_sp_SMA27	98.4	0.8	97.24	0.07	11	0.814	2490725	258.122	2490725	0.33	2622	1	2490725	None	Methanobacterium_sp_SMA27	d__Archaea;p__Methanobacteriota;c__Methanobacteria;o__Methanobacteriales;f__Methanobacteriaceae;g__Methanobacterium_B;s__Methanobacterium_B sp000744455
	Methanobacterium_congolense	99.73	0	99.96	0.13	11	0.808	2451457	283.861	2469575	0.38	2345	2	2451457	None	Methanobacterium_congolense	d__Archaea;p__Methanobacteriota;c__Methanobacteria;o__Methanobacteriales;f__Methanobacteriaceae;g__Methanobacterium_C;s__Methanobacterium_C congolense
	Methanobacterium_paludis_SWAN1	99.73	0.8	99.94	0.3	11	0.792	2546541	274.617	2546541	0.36	2451	1	2546541	None	Methanobacterium_paludis_SWAN1	d__Archaea;p__Methanobacteriota;c__Methanobacteria;o__Methanobacteriales;f__Methanobacteriaceae;g__Methanobacterium_C;s__Methanobacterium_C paludis
	Methanobacterium_bryantii_MoH	99.2	1.07	100	4.11	11	0.792	291514	274.579	3466370	0.33	3334	41	708302	None	Methanobacterium_bryantii_MoH	d__Archaea;p__Methanobacteriota;c__Methanobacteria;o__Methanobacteriales;f__Methanobacteriaceae;g__Methanobacterium_D;s__Methanobacterium_D bryantii
	Methanobacterium_sp_A39	98.93	0.8	99.99	2.9	11	0.791	91929	270.504	3329516	0.33	3247	70	312207	None	Methanobacterium_sp_A39	d__Archaea;p__Methanobacteriota;c__Methanobacteria;o__Methanobacteriales;f__Methanobacteriaceae;g__Methanobacterium_D;s__Methanobacterium_D bryantii
	Methanobacterium_arcticum_M2	99.2	3.2	99.99	2.65	11	0.796	504015	271.518	3393923	0.33	3318	35	690542	None	Methanobacterium_arcticum_M2	d__Archaea;p__Methanobacteriota;c__Methanobacteria;o__Methanobacteriales;f__Methanobacteriaceae;g__Methanobacterium_D;s__Methanobacterium_D veterum
	Methanobrevibacter_veterum_MK4	99.2	0.8	100	2.62	11	0.796	577892	272.28	3369555	0.33	3287	13	764182	None	Methanobrevibacter_veterum_MK4	d__Archaea;p__Methanobacteriota;c__Methanobacteria;o__Methanobacteriales;f__Methanobacteriaceae;g__Methanobacterium_D;s__Methanobacterium_D veterum
	Methanobacterium_alcaliphilum_strain_DSM3459	99.2	1.6	99.98	0.35	11	0.859	140569	288.21	2359936	0.33	2348	65	272725	None	Methanobacterium_alcaliphilum_strain_DSM3459	d__Archaea;p__Methanobacteriota;c__Methanobacteria;o__Methanobacteriales;f__Methanobacteriaceae;g__Methanobacterium_E;s__Methanobacterium_E alcaliphilum
	Methanobrevibacter_olleyae_YLM1	100	0.8	99.83	0.29	11	0.759	2201192	302.623	2201192	0.27	1841	1	2201192	None	Methanobrevibacter_olleyae_YLM1	d__Archaea;p__Methanobacteriota;c__Methanobacteria;o__Methanobacteriales;f__Methanobacteriaceae;g__Methanobrevibacter;s__Methanobrevibacter olleyae
	Methanobrevibacter_ruminantium_M1	99.14	1.6	99.84	0.36	11	0.781	2937203	347.743	2937203	0.33	2199	1	2937203	None	Methanobrevibacter_ruminantium_M1	d__Archaea;p__Methanobacteriota;c__Methanobacteria;o__Methanobacteriales;f__Methanobacteriaceae;g__Methanobrevibacter;s__Methanobrevibacter ruminantium
	Methanobrevibacter_gottschalkii_DSM11977	100	0	99.98	0.2	11	0.878	595922	297.729	1878029	0.3	1848	6	728892	None	Methanobrevibacter_gottschalkii_DSM11977	d__Archaea;p__Methanobacteriota;c__Methanobacteria;o__Methanobacteriales;f__Methanobacteriaceae;g__Methanobrevibacter_A;s__Methanobrevibacter_A gottschalkii
	Methanobrevibacter_gottschalkii_DSM11978	100	0	99.99	0.18	11	0.882	121385	289.238	1864477	0.3	1897	20	347851	None	Methanobrevibacter_gottschalkii_DSM11978	d__Archaea;p__Methanobacteriota;c__Methanobacteria;o__Methanobacteriales;f__Methanobacteriaceae;g__Methanobrevibacter_A;s__Methanobrevibacter_A gottschalkii
	Methanobrevibacter_gottschalkii_EGK	100	0.4	99.99	0.37	11	0.88	128749	288.1	1994976	0.31	2035	49	472840	None	Methanobrevibacter_gottschalkii_EGK	d__Archaea;p__Methanobacteriota;c__Methanobacteria;o__Methanobacteriales;f__Methanobacteriaceae;g__Methanobrevibacter_A;s__Methanobrevibacter_A gottschalkii
	Methanobrevibacter_sp_A27	96.8	0	99.76	0.14	11	0.883	43832	296.207	1809869	0.3	1801	58	100580	None	Methanobrevibacter_sp_A27	d__Archaea;p__Methanobacteriota;c__Methanobacteria;o__Methanobacteriales;f__Methanobacteriaceae;g__Methanobrevibacter_A;s__Methanobrevibacter_A gottschalkii
	Methanobrevibacter_millerae_DSM16643	100	1.85	99.99	0.94	11	0.886	112462	337.166	2725667	0.37	2390	48	224934	None	Methanobrevibacter_millerae_DSM16643	d__Archaea;p__Methanobacteriota;c__Methanobacteria;o__Methanobacteriales;f__Methanobacteriaceae;g__Methanobrevibacter_A;s__Methanobrevibacter_A millerae
	Methanobrevibacter_millerae_SM9	99.2	0.8	99.99	0.62	11	0.886	2543538	324.611	2543538	0.32	2316	1	2543538	None	Methanobrevibacter_millerae_SM9	d__Archaea;p__Methanobacteriota;c__Methanobacteria;o__Methanobacteriales;f__Methanobacteriaceae;g__Methanobrevibacter_A;s__Methanobrevibacter_A millerae_A
	Methanobrevibacter_millerae_SIG13	89.31	2	89.54	1.54	11	0.905	192811	334.425	2156696	0.33	1947	20	302999	None	Methanobrevibacter_millerae_SIG13	d__Archaea;p__Methanobacteriota;c__Methanobacteria;o__Methanobacteriales;f__Methanobacteriaceae;g__Methanobrevibacter_A;s__Methanobrevibacter_A millerae_B
	Methanobrevibacter_oralis_DSM7256	100	0	99.84	0.53	11	0.841	45270	288.249	2140433	0.28	2086	136	154300	None	Methanobrevibacter_oralis_DSM7256	d__Archaea;p__Methanobacteriota;c__Methanobacteria;o__Methanobacteriales;f__Methanobacteriaceae;g__Methanobrevibacter_A;s__Methanobrevibacter_A oralis
	Methanobrevibacter_oralis_JMR01	96.8	0	90.13	2.59	11	0.813	362296	250.995	2107831	0.28	2281	14	469291	None	Methanobrevibacter_oralis_JMR01	d__Archaea;p__Methanobacteriota;c__Methanobacteria;o__Methanobacteriales;f__Methanobacteriaceae;g__Methanobrevibacter_A;s__Methanobrevibacter_A oralis
	Methanobrevibacter_smithii_ACE6	100	1.6	99.8	3.06	11	0.909	38870	307.997	1718384	0.32	1694	87	101551	None	Methanobrevibacter_smithii_ACE6	d__Archaea;p__Methanobacteriota;c__Methanobacteria;o__Methanobacteriales;f__Methanobacteriaceae;g__Methanobrevibacter_A;s__Methanobrevibacter_A smithii
	Methanobrevibacter_smithii_C2	100	0	99.85	0.08	11	0.899	252786	312.12	1720664	0.31	1655	11	807537	None	Methanobrevibacter_smithii_C2	d__Archaea;p__Methanobacteriota;c__Methanobacteria;o__Methanobacteriales;f__Methanobacteriaceae;g__Methanobrevibacter_A;s__Methanobrevibacter_A smithii
	Methanobrevibacter_smithii_CAG186	100	0.04	99.89	0.2	11	0.906	91618	303.442	1728821	0.31	1723	50	281415	None	Methanobrevibacter_smithii_CAG186	d__Archaea;p__Methanobacteriota;c__Methanobacteria;o__Methanobacteriales;f__Methanobacteriaceae;g__Methanobrevibacter_A;s__Methanobrevibacter_A smithii
	Methanobrevibacter_smithii_DSM2374	100	0	99.86	0.07	11	0.892	1719468	308.286	1729275	0.31	1670	10	1719468	None	Methanobrevibacter_smithii_DSM2374	d__Archaea;p__Methanobacteriota;c__Methanobacteria;o__Methanobacteriales;f__Methanobacteriaceae;g__Methanobrevibacter_A;s__Methanobrevibacter_A smithii
	Methanobrevibacter_smithii_DSM2375	100	0	99.9	0.11	11	0.88	1524361	299.081	1713248	0.31	1683	9	1524361	None	Methanobrevibacter_smithii_DSM2375	d__Archaea;p__Methanobacteriota;c__Methanobacteria;o__Methanobacteriales;f__Methanobacteriaceae;g__Methanobrevibacter_A;s__Methanobrevibacter_A smithii
	Methanobrevibacter_smithii_KB11	100	0	99.89	0.19	11	0.895	1805545	308.875	1805545	0.31	1746	1	1805545	None	Methanobrevibacter_smithii_KB11	d__Archaea;p__Methanobacteriota;c__Methanobacteria;o__Methanobacteriales;f__Methanobacteriaceae;g__Methanobrevibacter_A;s__Methanobrevibacter_A smithii
	Methanobrevibacter_smithii_PS	100	0	99.91	0.15	11	0.901	1853160	312.848	1853160	0.31	1782	1	1853160	None	Methanobrevibacter_smithii_PS	d__Archaea;p__Methanobacteriota;c__Methanobacteria;o__Methanobacteriales;f__Methanobacteriaceae;g__Methanobrevibacter_A;s__Methanobrevibacter_A smithii
	Methanobrevibacter_smithii_strain_JC9	100	0	99.71	0.08	11	0.895	191169	311.299	1752600	0.31	1681	16	335334	None	Methanobrevibacter_smithii_strain_JC9	d__Archaea;p__Methanobacteriota;c__Methanobacteria;o__Methanobacteriales;f__Methanobacteriaceae;g__Methanobrevibacter_A;s__Methanobrevibacter_A smithii
	Methanobrevibacter_smithii_strain_PAM	100	0	99.93	0.17	11	0.899	131804	299.938	1771615	0.31	1772	55	281571	None	Methanobrevibacter_smithii_strain_PAM	d__Archaea;p__Methanobacteriota;c__Methanobacteria;o__Methanobacteriales;f__Methanobacteriaceae;g__Methanobrevibacter_A;s__Methanobrevibacter_A smithii
	Methanobrevibacter_smithii_TS145A	100	0	99.21	0.18	11	0.898	103481	297.591	1782421	0.31	1797	43	248676	None	Methanobrevibacter_smithii_TS145A	d__Archaea;p__Methanobacteriota;c__Methanobacteria;o__Methanobacteriales;f__Methanobacteriaceae;g__Methanobrevibacter_A;s__Methanobrevibacter_A smithii
	Methanobrevibacter_smithii_TS145B	99.2	0	96.26	1.09	11	0.894	80226	284.639	1796940	0.31	1887	51	179602	None	Methanobrevibacter_smithii_TS145B	d__Archaea;p__Methanobacteriota;c__Methanobacteria;o__Methanobacteriales;f__Methanobacteriaceae;g__Methanobrevibacter_A;s__Methanobrevibacter_A smithii
	Methanobrevibacter_smithii_TS146A	99.73	0	98.44	0.03	11	0.894	73601	288.797	1791079	0.31	1853	60	218295	None	Methanobrevibacter_smithii_TS146A	d__Archaea;p__Methanobacteriota;c__Methanobacteria;o__Methanobacteriales;f__Methanobacteriaceae;g__Methanobrevibacter_A;s__Methanobrevibacter_A smithii
	Methanobrevibacter_smithii_TS146B	100	0.8	98.9	0.24	11	0.898	147680	296.14	1793406	0.31	1818	35	253236	None	Methanobrevibacter_smithii_TS146B	d__Archaea;p__Methanobacteriota;c__Methanobacteria;o__Methanobacteriales;f__Methanobacteriaceae;g__Methanobrevibacter_A;s__Methanobrevibacter_A smithii
	Methanobrevibacter_smithii_TS146C	89.6	16.8	87.16	17.92	11	0.885	43081	242.641	1947167	0.31	2382	100	88345	None	Methanobrevibacter_smithii_TS146C	d__Archaea;p__Methanobacteriota;c__Methanobacteria;o__Methanobacteriales;f__Methanobacteriaceae;g__Methanobrevibacter_A;s__Methanobrevibacter_A smithii
	Methanobrevibacter_smithii_TS146D	92.8	0	93.01	0.07	11	0.901	139646	303.906	1712884	0.31	1696	31	224844	None	Methanobrevibacter_smithii_TS146D	d__Archaea;p__Methanobacteriota;c__Methanobacteria;o__Methanobacteriales;f__Methanobacteriaceae;g__Methanobrevibacter_A;s__Methanobrevibacter_A smithii
	Methanobrevibacter_smithii_TS96C	100	0	99.92	0.22	11	0.901	43698	301.039	1818091	0.31	1817	107	97067	None	Methanobrevibacter_smithii_TS96C	d__Archaea;p__Methanobacteriota;c__Methanobacteria;o__Methanobacteriales;f__Methanobacteriaceae;g__Methanobrevibacter_A;s__Methanobrevibacter_A smithii
	Methanobrevibacter_sp_A54	97.6	0	97.49	0.11	11	0.911	20065	304.14	1712240	0.31	1713	112	100425	None	Methanobrevibacter_sp_A54	d__Archaea;p__Methanobacteriota;c__Methanobacteria;o__Methanobacteriales;f__Methanobacteriaceae;g__Methanobrevibacter_A;s__Methanobrevibacter_A smithii
	Methanobrevibacter_smithii_TS146E	96	3.2	99.56	3.4	11	0.9	81915	305.148	1951914	0.3	1923	62	352784	None	Methanobrevibacter_smithii_TS146E	d__Archaea;p__Methanobacteriota;c__Methanobacteria;o__Methanobacteriales;f__Methanobacteriaceae;g__Methanobrevibacter_A;s__Methanobrevibacter_A smithii_A
	Methanobrevibacter_smithii_TS147A	100	6.4	99.93	4.71	11	0.9	87700	301.292	2008849	0.3	2004	60	216506	None	Methanobrevibacter_smithii_TS147A	d__Archaea;p__Methanobacteriota;c__Methanobacteria;o__Methanobacteriales;f__Methanobacteriaceae;g__Methanobrevibacter_A;s__Methanobrevibacter_A smithii_A
	Methanobrevibacter_smithii_TS147B	99.6	0	99.88	0.56	11	0.899	99611	307.072	1964775	0.3	1920	38	447686	None	Methanobrevibacter_smithii_TS147B	d__Archaea;p__Methanobacteriota;c__Methanobacteria;o__Methanobacteriales;f__Methanobacteriaceae;g__Methanobrevibacter_A;s__Methanobrevibacter_A smithii_A
	Methanobrevibacter_smithii_TS147C	99.94	0.8	98.96	0.86	11	0.893	256349	290.033	1972568	0.3	2030	37	476981	None	Methanobrevibacter_smithii_TS147C	d__Archaea;p__Methanobacteriota;c__Methanobacteria;o__Methanobacteriales;f__Methanobacteriaceae;g__Methanobrevibacter_A;s__Methanobrevibacter_A smithii_A
	Methanobrevibacter_smithii_TS94A	100	0	99.91	0.33	11	0.901	120002	313.16	1888757	0.3	1814	43	284281	None	Methanobrevibacter_smithii_TS94A	d__Archaea;p__Methanobacteriota;c__Methanobacteria;o__Methanobacteriales;f__Methanobacteriaceae;g__Methanobrevibacter_A;s__Methanobrevibacter_A smithii_A
	Methanobrevibacter_smithii_TS94B	100	0	99.25	0.35	11	0.899	90573	302.654	1885844	0.3	1871	57	189545	None	Methanobrevibacter_smithii_TS94B	d__Archaea;p__Methanobacteriota;c__Methanobacteria;o__Methanobacteriales;f__Methanobacteriaceae;g__Methanobrevibacter_A;s__Methanobrevibacter_A smithii_A
	Methanobrevibacter_smithii_TS94C	100	0.8	99.88	1.18	11	0.903	108845	315.502	1910054	0.3	1824	50	170380	None	Methanobrevibacter_smithii_TS94C	d__Archaea;p__Methanobacteriota;c__Methanobacteria;o__Methanobacteriales;f__Methanobacteriaceae;g__Methanobrevibacter_A;s__Methanobrevibacter_A smithii_A
	Methanobrevibacter_smithii_TS95A	99.2	0.8	98.85	0.52	11	0.898	77936	301.452	1992013	0.3	1984	55	175429	None	Methanobrevibacter_smithii_TS95A	d__Archaea;p__Methanobacteriota;c__Methanobacteria;o__Methanobacteriales;f__Methanobacteriaceae;g__Methanobrevibacter_A;s__Methanobrevibacter_A smithii_A
	Methanobrevibacter_smithii_TS95B	99.2	0	99.22	1.14	11	0.9	133694	311.33	1972225	0.3	1904	42	200903	None	Methanobrevibacter_smithii_TS95B	d__Archaea;p__Methanobacteriota;c__Methanobacteria;o__Methanobacteriales;f__Methanobacteriaceae;g__Methanobrevibacter_A;s__Methanobrevibacter_A smithii_A
	Methanobrevibacter_smithii_TS95C	100	0	99.76	0.49	11	0.902	96923	317.561	1978848	0.3	1877	37	210238	None	Methanobrevibacter_smithii_TS95C	d__Archaea;p__Methanobacteriota;c__Methanobacteria;o__Methanobacteriales;f__Methanobacteriaceae;g__Methanobrevibacter_A;s__Methanobrevibacter_A smithii_A
	Methanobrevibacter_smithii_TS95D	96	6.4	98.22	3.13	11	0.902	94662	321.784	2011683	0.3	1883	58	175059	None	Methanobrevibacter_smithii_TS95D	d__Archaea;p__Methanobacteriota;c__Methanobacteria;o__Methanobacteriales;f__Methanobacteriaceae;g__Methanobrevibacter_A;s__Methanobrevibacter_A smithii_A
	Methanobrevibacter_smithii_TS96A	100	0	99.79	0.86	11	0.901	98370	319.296	1974662	0.3	1859	45	186572	None	Methanobrevibacter_smithii_TS96A	d__Archaea;p__Methanobacteriota;c__Methanobacteria;o__Methanobacteriales;f__Methanobacteriaceae;g__Methanobrevibacter_A;s__Methanobrevibacter_A smithii_A
	Methanobrevibacter_smithii_TS96B	94.4	0.8	94.58	0.79	11	0.902	94662	319.096	1869016	0.3	1763	44	191894	None	Methanobrevibacter_smithii_TS96B	d__Archaea;p__Methanobacteriota;c__Methanobacteria;o__Methanobacteriales;f__Methanobacteriaceae;g__Methanobrevibacter_A;s__Methanobrevibacter_A smithii_A
	Methanobrevibacter_smithii_WWM1085	100	0	99.89	0.31	11	0.898	240345	317.278	1926345	0.3	1819	16	477663	None	Methanobrevibacter_smithii_WWM1085	d__Archaea;p__Methanobacteriota;c__Methanobacteria;o__Methanobacteriales;f__Methanobacteriaceae;g__Methanobrevibacter_A;s__Methanobrevibacter_A smithii_A
	Methanobrevibacter_sp_YE315	99.2	0	99.96	0.39	11	0.9	2273296	328.026	2273296	0.34	2082	1	2273296	None	Methanobrevibacter_sp_YE315	d__Archaea;p__Methanobacteriota;c__Methanobacteria;o__Methanobacteriales;f__Methanobacteriaceae;g__Methanobrevibacter_A;s__Methanobrevibacter_A sp001548675
	Methanobrevibacter_thaueri_DSM11995	98.4	0	99.94	0.89	11	0.902	178217	313.537	2243115	0.37	2153	43	244212	None	Methanobrevibacter_thaueri_DSM11995	d__Archaea;p__Methanobacteriota;c__Methanobacteria;o__Methanobacteriales;f__Methanobacteriaceae;g__Methanobrevibacter_A;s__Methanobrevibacter_A thaueri
	Methanobrevibacter_woesei_DSM11979	100	0	97.57	0.2	11	0.903	240239	293.422	1543150	0.3	1585	12	716192	None	Methanobrevibacter_woesei_DSM11979	d__Archaea;p__Methanobacteriota;c__Methanobacteria;o__Methanobacteriales;f__Methanobacteriaceae;g__Methanobrevibacter_A;s__Methanobrevibacter_A woesei
	Methanobrevibacter_boviskoreani_JH1	100	0	99.81	0.69	11	0.78	107381	302.554	2045353	0.29	1759	51	379907	None	Methanobrevibacter_boviskoreani_JH1	d__Archaea;p__Methanobacteriota;c__Methanobacteria;o__Methanobacteriales;f__Methanobacteriaceae;g__Methanobrevibacter_B;s__Methanobrevibacter_B boviskoreani
	Methanobrevibacter_sp_AbM4	100	0	99.9	0.47	11	0.767	1998189	300.348	1998189	0.29	1702	1	1998189	None	Methanobrevibacter_sp_AbM4	d__Archaea;p__Methanobacteriota;c__Methanobacteria;o__Methanobacteriales;f__Methanobacteriaceae;g__Methanobrevibacter_B;s__Methanobrevibacter_B boviskoreani
	Methanobrevibacter_sp_87_7	100	0	99.95	0.1	11	0.78	10774	304.012	1920674	0.24	1645	300	34951	None	Methanobrevibacter_sp_87_7	d__Archaea;p__Methanobacteriota;c__Methanobacteria;o__Methanobacteriales;f__Methanobacteriaceae;g__Methanobrevibacter_B;s__Methanobrevibacter_B sp002208625
	Methanobrevibacter_wolinii_SH	100	0	99.97	0.21	11	0.76	137557	303.843	2041814	0.24	1704	26	328521	None	Methanobrevibacter_wolinii_SH	d__Archaea;p__Methanobacteriota;c__Methanobacteria;o__Methanobacteriales;f__Methanobacteriaceae;g__Methanobrevibacter_B;s__Methanobrevibacter_B wolinii
	Methanobrevibacter_arboriphilus_DH1	100	0	99.6	0.29	11	0.751	111976	311.674	2445031	0.25	1964	40	374571	None	Methanobrevibacter_arboriphilus_DH1	d__Archaea;p__Methanobacteriota;c__Methanobacteria;o__Methanobacteriales;f__Methanobacteriaceae;g__Methanobrevibacter_C;s__Methanobrevibacter_C arboriphilus
	Methanobrevibacter_arboriphilus_ANOR1	99.2	0	93.12	0.03	11	0.735	2221920	271.876	2221920	0.26	2004	1	2221920	None	Methanobrevibacter_arboriphilus_ANOR1	d__Archaea;p__Methanobacteriota;c__Methanobacteria;o__Methanobacteriales;f__Methanobacteriaceae;g__Methanobrevibacter_C;s__Methanobrevibacter_C arboriphilus_A
	Methanobrevibacter_arboriphilus_JCM9315	95.96	1.6	73.71	2.3	11	0.753	5379	208.3	2279829	0.26	2766	629	50252	None	Methanobrevibacter_arboriphilus_JCM9315	d__Archaea;p__Methanobacteriota;c__Methanobacteria;o__Methanobacteriales;f__Methanobacteriaceae;g__Methanobrevibacter_C;s__Methanobrevibacter_C arboriphilus_A
	Methanobrevibacter_cuticularis_DSM11139	97.6	0.8	94.69	0.33	11	0.723	45183	291.761	2608702	0.27	2156	169	102431	None	Methanobrevibacter_cuticularis_DSM11139	d__Archaea;p__Methanobacteriota;c__Methanobacteria;o__Methanobacteriales;f__Methanobacteriaceae;g__Methanobrevibacter_C;s__Methanobrevibacter_C cuticularis
	Methanobrevibacter_sp_NOE	97.6	0.13	86.9	0.12	11	0.691	62807	200.113	1913772	0.25	2209	70	232730	None	Methanobrevibacter_sp_NOE	d__Archaea;p__Methanobacteriota;c__Methanobacteria;o__Methanobacteriales;f__Methanobacteriaceae;g__Methanobrevibacter_C;s__Methanobrevibacter_C sp003315655
	Methanobrevibacter_curvatus_DSM11111	97.6	0	94.89	0	11	0.769	20782	305.734	2414608	0.26	2027	232	74332	None	Methanobrevibacter_curvatus_DSM11111	d__Archaea;p__Methanobacteriota;c__Methanobacteria;o__Methanobacteriales;f__Methanobacteriaceae;g__Methanobrevibacter_D;s__Methanobrevibacter_D curvatus
	Methanobrevibacter_filiformis_DSM11501	96	0	92.85	0	11	0.767	17303	318.06	2606143	0.27	2097	295	68572	None	Methanobrevibacter_filiformis_DSM11501	d__Archaea;p__Methanobacteriota;c__Methanobacteria;o__Methanobacteriales;f__Methanobacteriaceae;g__Methanobrevibacter_D;s__Methanobrevibacter_D filiformis
	Methanosphaera_cuniculi_IR-7	97.6	0	99.93	0.06	11	0.819	138173	319.575	1928201	0.28	1648	29	187577	None	Methanosphaera_cuniculi_IR-7	d__Archaea;p__Methanobacteriota;c__Methanobacteria;o__Methanobacteriales;f__Methanobacteriaceae;g__Methanosphaera;s__Methanosphaera cuniculi
	Methanosphaera_sp_WGK6	96.8	0	99.97	0.21	11	0.849	154076	306.01	1729155	0.28	1601	37	211970	None	Methanosphaera_sp_WGK6	d__Archaea;p__Methanobacteriota;c__Methanobacteria;o__Methanobacteriales;f__Methanobacteriaceae;g__Methanosphaera;s__Methanosphaera sp001729965
	Methanosphaera_sp_BMS	96.8	0.8	99.96	0.19	11	0.826	2868093	358.606	2868093	0.33	2205	1	2868093	None	Methanosphaera_sp_BMS	d__Archaea;p__Methanobacteriota;c__Methanobacteria;o__Methanobacteriales;f__Methanobacteriaceae;g__Methanosphaera;s__Methanosphaera sp003268005
	Methanosphaera_stadtmanae_DSM3091	97.6	0	99.97	0.24	11	0.843	1767403	320.355	1767403	0.28	1552	1	1767403	None	Methanosphaera_stadtmanae_DSM3091	d__Archaea;p__Methanobacteriota;c__Methanobacteria;o__Methanobacteriales;f__Methanobacteriaceae;g__Methanosphaera;s__Methanosphaera stadtmanae
	Methanosphaera_stadtmanae_PA5	97.6	0	99.76	0.02	11	0.849	31755	303.057	1701735	0.28	1590	131	97797	None	Methanosphaera_stadtmanae_PA5	d__Archaea;p__Methanobacteriota;c__Methanobacteria;o__Methanobacteriales;f__Methanobacteriaceae;g__Methanosphaera;s__Methanosphaera stadtmanae
	Methanobacterium_sp_BRmetb2	100	0	99.87	0.13	11	0.858	2173134	287.779	2173134	0.33	2163	1	2173134	None	Methanobacterium_sp_BRmetb2	d__Archaea;p__Methanobacteriota;c__Methanobacteria;o__Methanobacteriales;f__Methanobacteriaceae;g__UBA117;s__UBA117 sp002494785
	Methanothermus_fervidus_DSM2088	100	0	99.87	0.1	11	0.941	1243342	297.103	1243342	0.32	1318	1	1243342	None	Methanothermus_fervidus_DSM2088	d__Archaea;p__Methanobacteriota;c__Methanobacteria;o__Methanobacteriales;f__Methanothermaceae;g__Methanothermus;s__Methanothermus fervidus
	Methanothermobacter_marburgensis	100	0	99.81	0.18	11	0.907	1634695	283.797	1639135	0.49	1750	2	1634695	None	Methanothermobacter_marburgensis	d__Archaea;p__Methanobacteriota;c__Methanobacteria;o__Methanobacteriales;f__Methanothermobacteraceae;g__Methanothermobacter;s__Methanothermobacter marburgensis
	Methanothermobacter_thermautotrophicus_strain_WHS	100	0	99.84	0.02	11	0.897	343349	279.488	1654216	0.5	1774	7	560865	None	Methanothermobacter_thermautotrophicus_strain_WHS	d__Archaea;p__Methanobacteriota;c__Methanobacteria;o__Methanobacteriales;f__Methanothermobacteraceae;g__Methanothermobacter;s__Methanothermobacter thermautotrophicus_A
	Methanothermobacter_wolfeii_SIV6	100	0	99.88	0.12	11	0.895	1686891	280.747	1686891	0.49	1796	1	1686891	None	Methanothermobacter_wolfeii_SIV6	d__Archaea;p__Methanobacteriota;c__Methanobacteria;o__Methanobacteriales;f__Methanothermobacteraceae;g__Methanothermobacter;s__Methanothermobacter wolfei
	Methanothermobacter_tenebrarum_RMAS	100	0	99.97	0	11	0.887	1472762	273.515	1495190	0.42	1622	2	1472762	None	Methanothermobacter_tenebrarum_RMAS	d__Archaea;p__Methanobacteriota;c__Methanobacteria;o__Methanobacteriales;f__Methanothermobacteraceae_A;g__Methanothermobacter_A;s__Methanothermobacter_A tenebrarum
	Methanocaldococcus_jannaschii_DSM2661	99.52	0	99.92	0.16	11	0.879	1664970	272.031	1739927	0.31	1877	3	1664970	None	Methanocaldococcus_jannaschii_DSM2661	d__Archaea;p__Methanobacteriota;c__Methanococci;o__Methanococcales;f__Methanocaldococcaceae;g__Methanocaldococcus;s__Methanocaldococcus jannaschii
	Methanococcus_vannielii_SB	99.5	0	99.96	0.28	11	0.868	1720048	285.357	1720048	0.31	1746	1	1720048	None	Methanococcus_vannielii_SB	d__Archaea;p__Methanobacteriota;c__Methanococci;o__Methanococcales;f__Methanococcaceae;g__Methanococcus;s__Methanococcus vannielii
	Methanothermococcus_thermolithotrophicus_DSM2095	100	0	99.38	1.63	11	0.859	51550	283.765	1686930	0.33	1704	55	210774	None	Methanothermococcus_thermolithotrophicus_DSM2095	d__Archaea;p__Methanobacteriota;c__Methanococci;o__Methanococcales;f__Methanococcaceae;g__Methanothermococcus;s__Methanothermococcus thermolithotrophicus
	Methanotorris_igneus_Kol5	99.52	0	99.95	0.39	11	0.83	1854197	281.998	1854197	0.32	1822	1	1854197	None	Methanotorris_igneus_Kol5	d__Archaea;p__Methanobacteriota;c__Methanococci;o__Methanococcales;f__Methanococcaceae;g__Methanotorris;s__Methanotorris igneus
	Methanopyrus_kandleri_AV19	96.74	1.6	99.97	0.22	11	0.904	1694969	283.106	1694969	0.61	1814	1	1694969	None	Methanopyrus_kandleri_AV19	d__Archaea;p__Methanobacteriota;c__Methanopyri;o__Methanopyrales;f__Methanopyraceae;g__Methanopyrus;s__Methanopyrus kandleri
	Methanomassiliicoccus_luminyensis_B10	98.39	0	99.69	4.29	11	0.875	167531	293.957	2620233	0.6	2607	26	765266	None	Methanomassiliicoccus_luminyensis_B10	d__Archaea;p__Thermoplasmatota;c__Thermoplasmata;o__Methanomassiliicoccales;f__Methanomassiliicoccaceae;g__Methanomassiliicoccus;s__Methanomassiliicoccus luminyensis
	Methanomassiliicoccus_intestinalis_Mx1	98.79	0.81	99.74	0.38	11	0.883	1931651	307.233	1931651	0.41	1855	1	1931651	None	Methanomassiliicoccus_intestinalis_Mx1	d__Archaea;p__Thermoplasmatota;c__Thermoplasmata;o__Methanomassiliicoccales;f__Methanomassiliicoccaceae;g__Methanomassiliicoccus_A;s__Methanomassiliicoccus_A intestinalis
	Methanomethylophilus_alvi_Mx05	98.39	0.81	99.96	0.2	11	0.894	1666767	304.031	1666767	0.56	1637	1	1666767	None	Methanomethylophilus_alvi_Mx05	d__Archaea;p__Thermoplasmatota;c__Thermoplasmata;o__Methanomassiliicoccales;f__Methanomethylophilaceae;g__Methanomethylophilus;s__Methanomethylophilus alvus
	Thermoplasmatales_archaeon_BRNA1	97.98	0.81	99.68	0.71	11	0.916	1461105	296.649	1461105	0.58	1507	1	1461105	None	Thermoplasmatales_archaeon_BRNA1	d__Archaea;p__Thermoplasmatota;c__Thermoplasmata;o__Methanomassiliicoccales;f__Methanomethylophilaceae;g__Methanomethylophilus;s__Methanomethylophilus sp000350305
	Methanogenic_archaeon_ISO4-G1	96.37	0.81	98.3	0.46	11	0.916	1593503	315.74	1593503	0.56	1544	1	1593503	None	Methanogenic_archaeon_ISO4-G1	d__Archaea;p__Thermoplasmatota;c__Thermoplasmata;o__Methanomassiliicoccales;f__Methanomethylophilaceae;g__UBA71;s__UBA71 sp001563305

## Sheet: Table S2
	Table S2: Pairwise Average Nucleotide Identity of Methanobrevibacter_A genomes
		Methanobrevibacter_gottschalkii_DSM11977	Methanobrevibacter_gottschalkii_DSM11978	Methanobrevibacter_gottschalkii_EGK	Methanobrevibacter_sp_A27	Methanobrevibacter_millerae_DSM16643	Methanobrevibacter_millerae_SIG13	Methanobrevibacter_millerae_SM9	Methanobrevibacter_oralis_DSM7256	Methanobrevibacter_oralis_JMR01	Methanobrevibacter_sp_YE315	Methanobrevibacter_thaueri_DSM11995	Methanobrevibacter_woesei_DSM11979	Methanobrevibacter_smithii_ACE6	Methanobrevibacter_smithii_C2	Methanobrevibacter_smithii_CAG186	Methanobrevibacter_smithii_DSM2374	Methanobrevibacter_smithii_DSM2375	Methanobrevibacter_smithii_KB11	Methanobrevibacter_smithii_PS	Methanobrevibacter_smithii_strain_JC9	Methanobrevibacter_smithii_strain_PAM	Methanobrevibacter_smithii_TS145A	Methanobrevibacter_smithii_TS145B	Methanobrevibacter_smithii_TS146A	Methanobrevibacter_smithii_TS146B	Methanobrevibacter_smithii_TS146C	Methanobrevibacter_smithii_TS146D	Methanobrevibacter_smithii_TS96C	Methanobrevibacter_sp_A54	Methanobrevibacter_smithii_TS146E	Methanobrevibacter_smithii_TS147A	Methanobrevibacter_smithii_TS147B	Methanobrevibacter_smithii_TS147C	Methanobrevibacter_smithii_TS94A	Methanobrevibacter_smithii_TS94B	Methanobrevibacter_smithii_TS94C	Methanobrevibacter_smithii_TS95A	Methanobrevibacter_smithii_TS95B	Methanobrevibacter_smithii_TS95C	Methanobrevibacter_smithii_TS95D	Methanobrevibacter_smithii_TS96A	Methanobrevibacter_smithii_TS96B	Methanobrevibacter_smithii_WWM1085
	Methanobrevibacter_gottschalkii_DSM11977	100	98.9257	99.4255	99.9359	78.9758	79.4855	79.7616	80.1105	80.1288	81.5711	80.4276	78.8908	79.4339	79.4626	79.4805	79.4434	79.5477	79.5526	79.5501	79.4825	79.4214	79.3028	79.2953	79.3436	79.3795	79.4089	79.4414	79.35	79.5388	79.5964	79.6309	79.551	79.4751	79.5755	79.5461	79.5498	79.4462	79.4691	79.5176	79.5293	79.5645	79.609	79.5829
	Methanobrevibacter_gottschalkii_DSM11978	98.9257	100	99.2137	98.7845	79.1978	79.5128	79.6792	80.0227	80.0192	81.8694	80.4539	78.9501	79.531	79.4463	79.4697	79.5114	79.4797	79.626	79.6012	79.4394	79.3731	79.418	79.2979	79.3626	79.4757	79.4685	79.4929	79.4442	79.544	79.6912	79.6513	79.668	79.5802	79.5671	79.6655	79.6248	79.6113	79.5467	79.61	79.626	79.6771	79.6106	79.6878
	Methanobrevibacter_gottschalkii_EGK	99.4255	99.2137	100	99.3877	79.0184	79.3423	79.7538	80.0878	80.1129	81.6109	80.3047	78.9642	79.5389	79.4668	79.4644	79.5467	79.5252	79.5617	79.562	79.4254	79.4204	79.4198	79.4314	79.5133	79.6022	79.541	79.5213	79.6219	79.5642	79.6046	79.675	79.612	79.6043	79.5646	79.5859	79.6062	79.6112	79.5361	79.657	79.6324	79.67	79.6476	79.6568
	Methanobrevibacter_sp_A27	99.9359	98.7845	99.3877	100	79.1355	79.488	79.6532	80.1427	80.1527	81.6322	80.4416	79.0548	79.4541	79.5746	79.4895	79.5523	79.5556	79.7226	79.578	79.4797	79.396	79.3818	79.3363	79.4313	79.522	79.3937	79.4651	79.4558	79.5766	79.6038	79.6388	79.5236	79.4823	79.6023	79.5658	79.4744	79.4701	79.3979	79.5364	79.5386	79.5966	79.6058	79.6795
	Methanobrevibacter_millerae_DSM16643	78.9758	79.1978	79.0184	79.1355	100	80.5451	80.5054	78.3792	NA	79.557	79.4947	NA	78.8308	78.5819	78.5688	78.7898	78.8034	78.9072	78.9023	78.9415	78.6483	78.7621	78.8093	78.7419	78.6975	78.5538	79.0178	78.7576	79.0591	78.8496	78.9396	78.8807	78.8115	78.6604	78.599	78.9274	78.7747	78.7165	78.723	78.7399	78.6881	78.8277	79.0006
	Methanobrevibacter_millerae_SIG13	79.4855	79.5128	79.3423	79.488	80.5451	100	84.0153	79.004	78.8294	80.0189	79.8436	78.913	79.0196	79.0979	79.187	79.2141	79.2482	79.282	79.2319	79.1113	79.2904	79.1998	79.2345	79.27	79.1751	79.1933	79.2259	79.2095	79.3815	79.1768	79.1903	79.1121	79.0332	79.0463	78.9339	78.9476	79.0202	79.0038	78.9967	78.9946	79.0238	78.8521	78.991
	Methanobrevibacter_millerae_SM9	79.7616	79.6792	79.7538	79.6532	80.5054	84.0153	100	79.2735	79.1425	80.2043	80.2438	79.2679	79.3427	79.0905	79.2516	79.236	79.2416	79.4227	79.4889	79.2725	79.1195	79.2319	79.2956	79.2963	79.2564	79.2765	79.3373	79.2362	79.4432	79.226	79.3361	79.0669	79.3207	79.2007	79.1757	79.2366	79.2418	79.2593	79.2329	79.0848	79.1698	79.0815	79.1948
	Methanobrevibacter_oralis_DSM7256	80.1105	80.0227	80.0878	80.1427	78.3792	79.004	79.2735	100	99.8091	79.3908	79.4358	79.1323	79.5736	79.7403	79.6496	79.5713	79.8295	79.692	79.6262	79.6875	79.6068	79.5004	79.5616	79.4872	79.5081	79.6158	79.6614	79.6354	79.6732	79.67	79.6703	79.5652	79.6755	79.7402	79.7229	79.7205	79.5474	79.6026	79.5957	79.6205	79.6399	79.6534	79.7885
	Methanobrevibacter_oralis_JMR01	80.1288	80.0192	80.1129	80.1527	NA	78.8294	79.1425	99.8091	100	79.259	79.5254	79.2753	79.5119	79.6468	79.7766	79.5269	79.6534	79.6409	79.6182	79.6621	79.5647	79.5984	79.657	79.5846	79.6149	79.6109	79.686	79.7152	79.6356	79.8156	79.8814	79.7824	79.7831	79.7777	79.7813	79.8156	79.6983	79.6835	79.7424	79.6683	79.7926	79.7296	79.8627
	Methanobrevibacter_sp_YE315	81.5711	81.8694	81.6109	81.6322	79.557	80.0189	80.2043	79.3908	79.259	100	81.423	79.1263	79.3372	79.3187	79.5033	79.5944	79.3268	79.442	79.4239	79.1656	79.2545	79.3192	79.3089	79.3539	79.2352	79.2761	79.4581	79.3611	79.4698	79.5198	79.5617	79.4153	79.364	79.5163	79.4483	79.5419	79.2149	79.2853	79.2184	79.2447	79.4065	79.3244	79.4092
	Methanobrevibacter_thaueri_DSM11995	80.4276	80.4539	80.3047	80.4416	79.4947	79.8436	80.2438	79.4358	79.5254	81.423	100	79.1121	79.4907	79.5575	79.2154	79.4642	79.4523	79.5079	79.2625	79.3196	79.2159	79.1467	79.3233	79.3142	79.2908	79.288	79.3678	79.3831	79.3686	79.5336	79.5492	79.4015	79.3797	79.344	79.4001	79.3141	79.261	79.3047	79.3062	79.3521	79.1995	79.3674	79.4666
	Methanobrevibacter_woesei_DSM11979	78.8908	78.9501	78.9642	79.0548	NA	78.913	79.2679	79.1323	79.2753	79.1263	79.1121	100	80.1993	80.2448	80.1947	80.2489	80.3938	80.2663	80.2258	80.2256	80.2666	80.2961	80.2128	80.1944	80.2641	80.35	80.3564	80.3277	80.4905	80.3642	80.4943	80.5111	80.5029	80.3222	80.3799	80.3627	80.2649	80.3216	80.201	80.4304	80.3279	80.4034	80.4253
	Methanobrevibacter_smithii_ACE6	79.4339	79.531	79.5389	79.4541	78.8308	79.0196	79.3427	79.5736	79.5119	79.3372	79.4907	80.1993	100	99.9423	98.3793	99.9151	98.4439	98.2648	98.3286	98.3792	98.2922	98.4476	98.3721	98.3349	98.4687	98.2878	98.4054	98.4861	98.3657	93.931	93.8773	93.8125	93.8126	93.6302	93.6365	93.6421	93.6644	93.7014	93.7139	93.7498	93.6889	93.5985	93.6359
	Methanobrevibacter_smithii_C2	79.4626	79.4463	79.4668	79.5746	78.5819	79.0979	79.0905	79.7403	79.6468	79.3187	79.5575	80.2448	99.9423	100	98.4502	99.9833	98.4219	98.2022	98.3409	98.3702	98.2475	98.4493	98.4154	98.4633	98.4319	98.3465	98.4052	98.4966	98.4097	94.0612	94.0282	93.971	93.9757	93.6902	93.7254	93.707	93.7526	93.8043	93.807	93.8471	93.8697	93.6855	93.6972
	Methanobrevibacter_smithii_CAG186	79.4805	79.4697	79.4644	79.4895	78.5688	79.187	79.2516	79.6496	79.7766	79.5033	79.2154	80.1947	98.3793	98.4502	100	98.3436	98.8429	98.7167	98.1458	99.024	98.9166	99.0751	99.0029	99.0356	99.0536	99.0049	99.0647	99.0465	98.1744	93.41	93.4012	93.3922	93.3647	93.1272	93.0757	93.0903	93.0867	93.1187	93.0654	93.0883	93.0564	93.1635	92.9885
	Methanobrevibacter_smithii_DSM2374	79.4434	79.5114	79.5467	79.5523	78.7898	79.2141	79.236	79.5713	79.5269	79.5944	79.4642	80.2489	99.9151	99.9833	98.3436	100	98.303	98.1413	98.2858	98.2855	98.2719	98.3976	98.3501	98.4101	98.4155	98.3228	98.3649	98.4451	98.3515	93.9548	93.949	93.8773	93.9457	93.7177	93.7115	93.6737	93.7524	93.7481	93.7847	93.8091	93.8269	93.6716	93.6899
	Methanobrevibacter_smithii_DSM2375	79.5477	79.4797	79.5252	79.5556	78.8034	79.2482	79.2416	79.8295	79.6534	79.3268	79.4523	80.3938	98.4439	98.4219	98.8429	98.303	100	98.9178	98.1243	98.7238	98.5682	98.7164	98.6688	98.6586	98.7432	98.6233	98.6873	98.7163	98.1891	93.3229	93.2616	93.2382	93.1944	93.1173	93.137	93.0792	93.0736	93.0306	92.9985	93.0228	93.0593	93.1266	92.9295
	Methanobrevibacter_smithii_KB11	79.5526	79.626	79.5617	79.7226	78.9072	79.282	79.4227	79.692	79.6409	79.442	79.5079	80.2663	98.2648	98.2022	98.7167	98.1413	98.9178	100	98.0007	98.6156	98.4431	98.6751	98.5686	98.5876	98.6491	98.487	98.5856	98.6507	98.036	93.1608	93.1955	93.2138	93.0819	92.8663	92.8642	92.8149	93.0344	92.999	93.0171	93.0109	93.0149	93.0278	92.8338
	Methanobrevibacter_smithii_PS	79.5501	79.6012	79.562	79.578	78.9023	79.2319	79.4889	79.6262	79.6182	79.4239	79.2625	80.2258	98.3286	98.3409	98.1458	98.2858	98.1243	98.0007	100	97.879	97.9778	97.9192	97.9255	97.9416	97.9483	97.8683	97.8401	98.0323	99.9031	93.6982	93.6995	93.6358	93.7128	93.6271	93.6284	93.6586	93.5695	93.5268	93.5375	93.6245	93.5509	93.5336	93.6281
	Methanobrevibacter_smithii_strain_JC9	79.4825	79.4394	79.4254	79.4797	78.9415	79.1113	79.2725	79.6875	79.6621	79.1656	79.3196	80.2256	98.3792	98.3702	99.024	98.2855	98.7238	98.6156	97.879	100	98.8238	99.0027	98.9282	98.9537	98.9743	98.8982	98.9549	98.9461	98.0516	93.365	93.3615	93.2869	93.325	93.0068	93.0381	93.0109	93.0228	93.1061	93.0842	93.156	93.1525	93.1201	92.9651
	Methanobrevibacter_smithii_strain_PAM	79.4214	79.3731	79.4204	79.396	78.6483	79.2904	79.1195	79.6068	79.5647	79.2545	79.2159	80.2666	98.2922	98.2475	98.9166	98.2719	98.5682	98.4431	97.9778	98.8238	100	98.9791	98.9715	98.9704	98.9684	98.8811	98.9831	98.9639	98.1053	93.3421	93.369	93.2502	93.2526	93.0939	93.1045	93.1361	93.0687	93.0865	93.04	93.1587	93.1217	93.1296	93.0597
	Methanobrevibacter_smithii_TS145A	79.3028	79.418	79.4198	79.3818	78.7621	79.1998	79.2319	79.5004	79.5984	79.3192	79.1467	80.2961	98.4476	98.4493	99.0751	98.3976	98.7164	98.6751	97.9192	99.0027	98.9791	100	99.9463	99.9477	99.9543	99.8746	99.9521	99.9062	98.098	93.3729	93.3737	93.3302	93.3301	92.9515	92.9839	93.0485	93.0948	93.1661	93.1392	93.1504	93.1292	93.133	93.0048
	Methanobrevibacter_smithii_TS145B	79.2953	79.2979	79.4314	79.3363	78.8093	79.2345	79.2956	79.5616	79.657	79.3089	79.3233	80.2128	98.3721	98.4154	99.0029	98.3501	98.6688	98.5686	97.9255	98.9282	98.9715	99.9463	100	99.9297	99.9382	99.8667	99.941	99.9119	98.0829	93.4045	93.3765	93.3234	93.2906	92.9174	92.945	92.9849	93.1078	93.1261	93.1063	93.0927	93.0475	93.1072	92.9485
	Methanobrevibacter_smithii_TS146A	79.3436	79.3626	79.5133	79.4313	78.7419	79.27	79.2963	79.4872	79.5846	79.3539	79.3142	80.1944	98.3349	98.4633	99.0356	98.4101	98.6586	98.5876	97.9416	98.9537	98.9704	99.9477	99.9297	100	99.9551	99.8707	99.9572	99.9193	98.1128	93.3214	93.3461	93.2679	93.2806	92.9599	92.9347	92.9807	93.0677	93.1133	93.0793	93.1177	93.1114	93.0824	92.9697
	Methanobrevibacter_smithii_TS146B	79.3795	79.4757	79.6022	79.522	78.6975	79.1751	79.2564	79.5081	79.6149	79.2352	79.2908	80.2641	98.4687	98.4319	99.0536	98.4155	98.7432	98.6491	97.9483	98.9743	98.9684	99.9543	99.9382	99.9551	100	99.8767	99.9657	99.9126	98.1274	93.3571	93.3545	93.2954	93.3067	92.9261	92.931	92.9357	93.0663	93.1054	93.1088	93.1119	93.1249	93.1508	92.9199
	Methanobrevibacter_smithii_TS146C	79.4089	79.4685	79.541	79.3937	78.5538	79.1933	79.2765	79.6158	79.6109	79.2761	79.288	80.35	98.2878	98.3465	99.0049	98.3228	98.6233	98.487	97.8683	98.8982	98.8811	99.8746	99.8667	99.8707	99.8767	100	99.888	99.7903	98.0241	93.3142	93.3086	93.234	93.2685	92.8813	92.9913	92.9993	93.0341	93.0252	93.0647	93.0269	93.0209	93.0052	92.8062
	Methanobrevibacter_smithii_TS146D	79.4414	79.4929	79.5213	79.4651	79.0178	79.2259	79.3373	79.6614	79.686	79.4581	79.3678	80.3564	98.4054	98.4052	99.0647	98.3649	98.6873	98.5856	97.8401	98.9549	98.9831	99.9521	99.941	99.9572	99.9657	99.888	100	99.9139	98.0277	93.2846	93.36	93.2367	93.2646	92.987	92.9992	93.0238	93.0864	93.1499	93.1301	93.1109	93.1222	93.1749	93.0058
	Methanobrevibacter_smithii_TS96C	79.35	79.4442	79.6219	79.4558	78.7576	79.2095	79.2362	79.6354	79.7152	79.3611	79.3831	80.3277	98.4861	98.4966	99.0465	98.4451	98.7163	98.6507	98.0323	98.9461	98.9639	99.9062	99.9119	99.9193	99.9126	99.7903	99.9139	100	98.2054	93.3366	93.4229	93.2603	93.2682	93.0163	93.0934	93.0738	93.0534	93.1296	93.099	93.1525	93.1465	93.1225	92.9631
	Methanobrevibacter_sp_A54	79.5388	79.544	79.5642	79.5766	79.0591	79.3815	79.4432	79.6732	79.6356	79.4698	79.3686	80.4905	98.3657	98.4097	98.1744	98.3515	98.1891	98.036	99.9031	98.0516	98.1053	98.098	98.0829	98.1128	98.1274	98.0241	98.0277	98.2054	100	93.7573	93.7135	93.7048	93.7393	93.7002	93.7257	93.7086	93.5829	93.5663	93.636	93.6004	93.5374	93.4911	93.5236
	Methanobrevibacter_smithii_TS146E	79.5964	79.6912	79.6046	79.6038	78.8496	79.1768	79.226	79.67	79.8156	79.5198	79.5336	80.3642	93.931	94.0612	93.41	93.9548	93.3229	93.1608	93.6982	93.365	93.3421	93.3729	93.4045	93.3214	93.3571	93.3142	93.2846	93.3366	93.7573	100	99.9621	99.9685	99.9462	98.6675	98.6191	98.5986	98.7205	98.7023	98.6982	98.7698	98.7488	98.7157	98.6402
	Methanobrevibacter_smithii_TS147A	79.6309	79.6513	79.675	79.6388	78.9396	79.1903	79.3361	79.6703	79.8814	79.5617	79.5492	80.4943	93.8773	94.0282	93.4012	93.949	93.2616	93.1955	93.6995	93.3615	93.369	93.3737	93.3765	93.3461	93.3545	93.3086	93.36	93.4229	93.7135	99.9621	100	99.9608	99.9409	98.6626	98.6484	98.6483	98.6379	98.6817	98.6754	98.7137	98.7417	98.6442	98.5993
	Methanobrevibacter_smithii_TS147B	79.551	79.668	79.612	79.5236	78.8807	79.1121	79.0669	79.5652	79.7824	79.4153	79.4015	80.5111	93.8125	93.971	93.3922	93.8773	93.2382	93.2138	93.6358	93.2869	93.2502	93.3302	93.3234	93.2679	93.2954	93.234	93.2367	93.2603	93.7048	99.9685	99.9608	100	99.9422	98.6395	98.6344	98.6293	98.6654	98.64	98.6648	98.704	98.7017	98.6295	98.6556
	Methanobrevibacter_smithii_TS147C	79.4751	79.5802	79.6043	79.4823	78.8115	79.0332	79.3207	79.6755	79.7831	79.364	79.3797	80.5029	93.8126	93.9757	93.3647	93.9457	93.1944	93.0819	93.7128	93.325	93.2526	93.3301	93.2906	93.2806	93.3067	93.2685	93.2646	93.2682	93.7393	99.9462	99.9409	99.9422	100	98.6158	98.5844	98.5868	98.6539	98.6898	98.6842	98.7146	98.7048	98.6307	98.6712
	Methanobrevibacter_smithii_TS94A	79.5755	79.5671	79.5646	79.6023	78.6604	79.0463	79.2007	79.7402	79.7777	79.5163	79.344	80.3222	93.6302	93.6902	93.1272	93.7177	93.1173	92.8663	93.6271	93.0068	93.0939	92.9515	92.9174	92.9599	92.9261	92.8813	92.987	93.0163	93.7002	98.6675	98.6626	98.6395	98.6158	100	99.9718	99.967	98.7701	98.8929	98.8048	98.8272	98.8361	98.7548	98.9356
	Methanobrevibacter_smithii_TS94B	79.5461	79.6655	79.5859	79.5658	78.599	78.9339	79.1757	79.7229	79.7813	79.4483	79.4001	80.3799	93.6365	93.7254	93.0757	93.7115	93.137	92.8642	93.6284	93.0381	93.1045	92.9839	92.945	92.9347	92.931	92.9913	92.9992	93.0934	93.7257	98.6191	98.6484	98.6344	98.5844	99.9718	100	99.9617	98.785	98.8589	98.8388	98.8671	98.8733	98.8251	98.9442
	Methanobrevibacter_smithii_TS94C	79.5498	79.6248	79.6062	79.4744	78.9274	78.9476	79.2366	79.7205	79.8156	79.5419	79.3141	80.3627	93.6421	93.707	93.0903	93.6737	93.0792	92.8149	93.6586	93.0109	93.1361	93.0485	92.9849	92.9807	92.9357	92.9993	93.0238	93.0738	93.7086	98.5986	98.6483	98.6293	98.5868	99.967	99.9617	100	98.8069	98.9018	98.8339	98.8614	98.8825	98.845	98.9247
	Methanobrevibacter_smithii_TS95A	79.4462	79.6113	79.6112	79.4701	78.7747	79.0202	79.2418	79.5474	79.6983	79.2149	79.261	80.2649	93.6644	93.7526	93.0867	93.7524	93.0736	93.0344	93.5695	93.0228	93.0687	93.0948	93.1078	93.0677	93.0663	93.0341	93.0864	93.0534	93.5829	98.7205	98.6379	98.6654	98.6539	98.7701	98.785	98.8069	100	99.9335	99.959	99.9355	99.9414	99.9345	98.6697
	Methanobrevibacter_smithii_TS95B	79.4691	79.5467	79.5361	79.3979	78.7165	79.0038	79.2593	79.6026	79.6835	79.2853	79.3047	80.3216	93.7014	93.8043	93.1187	93.7481	93.0306	92.999	93.5268	93.1061	93.0865	93.1661	93.1261	93.1133	93.1054	93.0252	93.1499	93.1296	93.5663	98.7023	98.6817	98.64	98.6898	98.8929	98.8589	98.9018	99.9335	100	99.9678	99.9442	99.9449	99.9479	98.7304
	Methanobrevibacter_smithii_TS95C	79.5176	79.61	79.657	79.5364	78.723	78.9967	79.2329	79.5957	79.7424	79.2184	79.3062	80.201	93.7139	93.807	93.0654	93.7847	92.9985	93.0171	93.5375	93.0842	93.04	93.1392	93.1063	93.0793	93.1088	93.0647	93.1301	93.099	93.636	98.6982	98.6754	98.6648	98.6842	98.8048	98.8388	98.8339	99.959	99.9678	100	99.9414	99.96	99.9349	98.6972
	Methanobrevibacter_smithii_TS95D	79.5293	79.626	79.6324	79.5386	78.7399	78.9946	79.0848	79.6205	79.6683	79.2447	79.3521	80.4304	93.7498	93.8471	93.0883	93.8091	93.0228	93.0109	93.6245	93.156	93.1587	93.1504	93.0927	93.1177	93.1119	93.0269	93.1109	93.1525	93.6004	98.7698	98.7137	98.704	98.7146	98.8272	98.8671	98.8614	99.9355	99.9442	99.9414	100	99.9562	99.9356	98.7046
	Methanobrevibacter_smithii_TS96A	79.5645	79.6771	79.67	79.5966	78.6881	79.0238	79.1698	79.6399	79.7926	79.4065	79.1995	80.3279	93.6889	93.8697	93.0564	93.8269	93.0593	93.0149	93.5509	93.1525	93.1217	93.1292	93.0475	93.1114	93.1249	93.0209	93.1222	93.1465	93.5374	98.7488	98.7417	98.7017	98.7048	98.8361	98.8733	98.8825	99.9414	99.9449	99.96	99.9562	100	99.969	98.7347
	Methanobrevibacter_smithii_TS96B	79.609	79.6106	79.6476	79.6058	78.8277	78.8521	79.0815	79.6534	79.7296	79.3244	79.3674	80.4034	93.5985	93.6855	93.1635	93.6716	93.1266	93.0278	93.5336	93.1201	93.1296	93.133	93.1072	93.0824	93.1508	93.0052	93.1749	93.1225	93.4911	98.7157	98.6442	98.6295	98.6307	98.7548	98.8251	98.845	99.9345	99.9479	99.9349	99.9356	99.969	100	98.7498
	Methanobrevibacter_smithii_WWM1085	79.5829	79.6878	79.6568	79.6795	79.0006	78.991	79.1948	79.7885	79.8627	79.4092	79.4666	80.4253	93.6359	93.6972	92.9885	93.6899	92.9295	92.8338	93.6281	92.9651	93.0597	93.0048	92.9485	92.9697	92.9199	92.8062	93.0058	92.9631	93.5236	98.6402	98.5993	98.6556	98.6712	98.9356	98.9442	98.9247	98.6697	98.7304	98.6972	98.7046	98.7347	98.7498	100

## Sheet: Table S3
	Table S2: Genome sequences of M. gottschalkii EGK contig 17 and 24
	>NODE_17_length_10284_cov_8.645243	>NODE_24_length_2722_cov_50.407561
	AATGTATATTCCTGCTGAGGCTGTTTTGGATTGATTCTACTAAGAACGTGATACATAAGGCGTCTTTCAACAATAGTCATCTTTTGACTTGTCTCAATCAGAGCATTGGATTGTTGTACTAAATATTTTTTTTCGTCTTTGTTTTTTTTCATATTATGGTCTAATCGTAGTTGTTGTTATATTAGTAACATACAACAAAAAAAACAAAAGTACAAAAAAAAATAAAAGGAATTGTACTTCTTTTATGAATTTAAACACCAAACAACCCTAAATCCCTGTACCTTAATGCTTCAAATTCCTTTCCGGATAAGGGATTTAATATTGAAATGTCCATAATTTTCAATAAATTATGTTTTAACCCTAATTTCCTGTACCTTTAACCCTAATTTCCTGTACCTT…	TTGAATTTACGGTGTCTGAATTTTGTCAGCACTTCCCTGATGTAAATCCTGATATAGCCTACACTCAAGTTCAAAACGCTATACGTAAAATTTCACGTCGTTGGATGACATTACGAGATGATGAATATGTGCTTGATGAAGTCGTGTTTGTAACTGATCGAACCTATTTCAAGAAAGAAGGACGTTTCCGCATAATGTTTCACGAGCGTTTAATGCCATATATATCTGAATTACACGGCAACTATACAAAATATCAACTTGTTCAAATTGGTGCTTTTACGAGTACCCATTCAATCCGTCTTTATGAATTATGTTCACAGTATCGCAAAACAGGTTGGCGACAAACTTCACTCGATGATTTAAAGGATTGGTTGCAAGTTACAGGTAAATATGACCTTT…
